# Supplementary material for: Design of Safe and Efficient Adenine Base Editors via Protein Language Model Screening for Osteoarthritis Treatment
Source: Adv Sci (Weinh). 2026 Apr 29;13(30):e19807. doi: 10.1002/advs.202519807 (PMC13248760; doi:10.1002/advs.202519807)
Supplement: Supplementary file 2 — Supporting File 2: advs74869‐sup‐0002‐DataFile.xlsx. [file ADVS-13-e19807-s002.xlsx]

## Sheet: Figure3
Figure 3f
ABE site 25
	A1			G2			T3			A4			A5			A6			C7			A8			A9			A10			G11			C12			A13			T14			A15			G16			A17
Untreated	0.1	0.1	0.1							0.4	0.4	0.4	0.3	0.5	0.3	0.4	0.6	0.4				0.3	0.5	0.3	0.1	0.1	0.1	0	0	0.1							0.1	0.1	0.1
ABE8e	0.1	0.1	0.1							61.3	61.4	62.4	53.5	53.3	54.3	59.5	59.5	60.3				55.5	55.7	57	2.7	2.5	2.8	1.5	1.3	1.4							3.9	4.1	4.1
ABE8e Δ2-31	0	0	0.1							0.3	0.3	0.4	0.3	0.3	0.3	0.4	0.3	0.4				0.2	0.3	0.3	0.1	0.1	0.1	0	0.1	0							0	0.1	0
ABE8e Δ70-74	0.1	0.1	0.1							63.7	63.9	63.6	11.3	11	10.5	14.2	14.2	13.9				12.8	12.7	13	0.5	0.5	0.4	0.2	0.2	0.2							0.7	0.8	0.6
ABE8e Δ32-41	0.2	0.2	0							0.5	0.4	0.5	0.5	0.4	0.6	0.8	0.6	0.9				0.3	0.2	0.3	0	0.1	0.1	0	0.1	0							0.1	0	0.1
ABE8e Δ2-21	0.3	0.2	0.1							0.3	0.2	0.3	0.2	0.2	0.2	0.3	0.3	0.3				0.2	0.2	0.2	0.1	0.1	0.1	0	0	0							0	0.1	0
ABE8e Δ2-8	0	0.2	0.1							54.6	55.2	51.3	42.6	43.7	40.2	50.2	50.6	46.9				48	48.6	44.9	1.5	1.6	1.7	1	1	0.9							4.3	4.2	3.7

## Sheet: Figure4
	Figure 4
	CCR5-ACBE6.0-sg1p
		T1			G2			A3			C4			A5			T6			C7			A8			A9			T10			T11			A12
	RDLot-ABE							18.4	15.05	16.91				54.92	61.38	66.22							18.38	16.06	17.76	2.86	2.87	2.88							2.52	1.21	1.82
	PNLM-pcABE							10.3	11.9	9.48				42.13	47.19	52.89							12.86	13.49	13.48	2.03	2.1	2.08							1.63	1.9	2.67
	ABE8e							42.96	38.05	32.47				55.3	47.24	48.38							47.94	40.69	36.04	17.1	15.06	13.64							13.53	11.16	9.42
	ABE9e							40.06	36.63	48.28				65.31	56.13	78.49							50.49	43.47	61.78	6.94	8.06	6.86							6.64	6.25	8.01
	ABE9							11.1	10.33	7.95				28.07	21.07	26.84							11.19	10.67	8.25	2.22	1.48	1.65							1.98	1.86	2.25
	untreated							1.25	0.64	0.61				1.99	1.05	0.99							1.43	0.64	0.62	0.3	0.16	0.14							0.27	0.16	0.17
	ABE site 11
		G2			A3			C4			A5			G6			G7			C8			A9			G10			C11			A12
	RDLot-ABE				9.31	9.47	5.97				46.14	46.28	42.55										4.96	5.05	3.21							1.62	1.7	1.36
	PNLM-pcABE				3.39	3.3	5.29				29.81	29.48	35.08										1.73	1.63	2.3							0.84	0.84	1.18
	ABE8e				35.12	34.9	38.27				37.76	37.58	42.13										30.39	30.12	33.35							14.13	14.2	14.52
	ABE9e				34.74	34.74	32.5				45.42	45.48	47.1										21.22	21.35	15.06							6.1	6.25	4.75
	ABE9				3.54	3.52	3.67				32.56	32.35	45.83										2.45	2.43	2.9							0.51	0.51	1.07
	untreated				0.3	0.31	0.31				0.41	0.43	0.37										0.23	0.24	0.2							0.09	0.11	0.11
	HEK2
		A2			A3			C4			A5			C6			A7			A8			A9			G10			C11			A12
	RDLot-ABE	0.22	0.04	0.18	3.1	1.75	0.73				38.58	41.77	40.46				23.95	17.56	13.77	2.66	1.12	0.28	1.11	0.69	0.26							5.1	0.94	0.42
	PNLM-pcABE	0.15	0.29	0.11	0.31	5.78	0.97				27.33	44.8	35.12				6.74	37.28	13.01	0.33	5.2	0.75	0.18	1.16	0.32							0.17	2.6	0.43
	ABE8e	0.47	0.6	0.42	11.42	12.1	12.71				41.2	42.61	43.9				39.31	41.93	43.37	8.45	9.27	10.14	4.24	3.76	4.39							6.43	6.53	6.42
	ABE9e	0.14	0.2	0	3.02	1.96	3.5				41.44	44.09	42.04				28.63	42.33	33.76	3.6	2.19	3.82	0.86	0.86	0.96							2.73	1	1.59
	ABE9	0.12	0.14	0.1	1.42	1.82	0.26				37.09	37.82	39.2				4.97	14.45	0.91	1.01	1.54	0.22	0.71	1.54	0.15							0.53	1.83	0.13
	untreated	0.14	0.14	0.12	0.18	0.14	0.09				0.48	0.39	0.26				0.36	0.25	0.16	0.14	0.12	0.08	0.15	0.13	0.08							0.26	0.12	0.12
	ABE site17
		G1			A2			C3			A4			A5			A6			G7			A8			G9			G10			A11
	RDLot-ABE				0.12	0.12	0.2				62.66	63.11	49.95	59.25	59.45	49.21	35.41	35.08	26.64				4.44	4.77	2.71							0.3	0.22	0.93
	PNLM-pcABE				0.1	0.06	0.48				19.52	19.19	13.46	27.92	27.96	26.44	36	35.11	52.4				9.59	8.87	6.28							1.32	1.34	2.42
	ABE8e				1.8	2.57	2.26				84.4	84.49	84.8	85.04	84.89	85.22	84.35	83.98	84.07				64.04	64.14	64.38							17.77	16.39	16.59
	ABE9e				0.69	1.17	1.41				65.89	73.13	72.61	66	74.53	74.32	65.84	73.59	73				23.46	28.98	27.59							3.47	2.97	2.75
	ABE9				0.28	0	0				12.01	13.38	26.67	42.64	38.38	48.89	30.49	31.65	46.67				4.16	2.2	20							0.09	1.97	2.22
	untreated				0.15	0.15	0.12				0.3	0.19	0.1	0.29	0.18	0.06	0.31	0.13	0.08				0.21	0.11	0.12							0.15	0.11	0.08
	RUNX1-ACBE6.0-sg3
		T1			A2			C3			C4			C5			A6			C7			A8
	RDLot-ABE				27.2	19.74	29.78										53.99	44.06	72.54				33.06	20.08	29.41
	PNLM-pcABE				8.29	3.48	7.13										69.46	79.12	72.53				50.28	52.19	48.67
	ABE8e				45.92	71.13	66.51										57.76	79.56	75.36				57.58	79.8	75.65
	ABE9e				70.56	71.84	70.46										79.39	81.6	79.39				78.84	80.75	77.16
	ABE9				2.28	5.91	22.03										34.46	47.03	56.9				4.04	21.86	27.59
	untreated				0.03	0.05	0.14										0.08	0.05	0.18				0.09	0.09	0.18
	ABE site16
		G3			A4			A5			T6			A7			A8			A9			T10			C11			A12
	RDLot-ABE				31.29	32.39	29.86	54.36	54.76	56.56				51.35	51.74	56.56	1.47	1.93	1.36	1.35	0.77	1.81							0.98	0.64	1.36
	PNLM-pcABE				6.82	5.92	7.92	33.63	33.42	38.28				20.94	21.01	24.84	2.27	1.98	2.13	0.82	0.83	0.2							0.33	0.21	0.2
	ABE8e				73.25	73.43	62.07	77.83	77.96	67.61				73.51	73.69	63.95	39.17	39.35	29.15	15.53	15.45	8.12							21.26	21.5	14.06
	ABE9e				48.13	48.9	63.42	54.87	54.25	71.39				49.7	49.7	66.07	9.77	9.36	12.61	2.49	2.95	3.3							2.36	2.42	4.17
	ABE9				9.68	9.44	7.18	48.39	48.25	46.98				6.94	6.85	5.9	0.83	0.82	0.63	0.2	0.2	0.11							0.33	0.32	0.14
	untreated				0.28	0.24	0.25	0.81	0.77	0.67				0.43	0.42	0.49	0.09	0.07	0.09	0.04	0.04	0.05							0.05	0.04	0.02
	HEK4
		C3			A4
	RDLot-ABE				48.24	51.98	68.63
	PNLM-pcABE				15.28	9.03	3.19
	ABE8e				53.59	53.94	42.27
	ABE9e				67.71	58.04	68.6
	ABE9				1.56	1.38	15.42
	untreated				0.72	1.1	0.27
	ABE site23
		T1			A2			A3			G4			C5			A6			T7			A8			G9			A10
	RDLot-ABE				0.3	0.32	0.94	0.43	0.49	0.4							86.42	86.01	83.04				69.22	69.12	67.95				1.05	0.97	1.03
	PNLM-pcABE				0	0.2	1.91	0.53	0.81	1.15							54.28	45.64	37.79				18.18	13.82	19.08				0.53	0.2	2.32
	ABE8e				8.67	16.43	17.46	7.88	7.93	13.37							55.98	67.24	87.39				54.1	62.11	88.03				14.75	21.59	31.42
	ABE9e				6.11	6.52	5.27	2.97	3.19	3.4							89.58	89.49	90.55				89.91	89.92	90.51				9.03	8.96	11.12
	ABE9				0.08	0.11	1.87	0.41	0.41	0.78							47.11	47.48	44.31				3.55	3.64	22				0.22	0.29	3.13
	untreated				0.07	0.11	0.01	0.05	0.08	0.04							0.39	0.31	0.1				0.36	0.29	0.14				0.08	0.07	0.04
	PPP1R12C site3
		G1			A2			G3			C4			T5			C6			A7			C8			T9			G10			A11			A12
	RDLot-ABE				0.41	0.09	0.26													64.79	66.26	67.28										3.51	0.08	2.76	0.98	0.18	0.29
	PNLM-pcABE				0.97	1.91	1.63													53.25	60.68	52.8										3.5	2.61	2.82	0.33	0.56	0.94
	ABE8e				5.38	2.39	8.37													83.59	72.2	85.2										7.82	6.5	7.12	3.56	3.32	1.91
	ABE9e				1.01	1.66	3.37													70.15	53.71	76.22										1.19	3.14	4.16	1.62	0.65	1.06
	ABE9				0.09	0.55	0.5													18.82	29.44	17.09										2.27	2.21	3.68	0.11	0.55	1.15
	untreated				0.06	0.16	0.11													1.16	1.01	1.04										0.16	0.14	0.12	0.11	0.12	0.08
	ABE site25
		A1			G2			T3			A4			A5			A6			C7			A8			A9			A10			G11			C12			A13
	RDLot-ABE	0.22	0.22	0.24							59.75	59.42	58.62	13.2	12.77	16.61	15.75	15.52	15.11				15.81	15.63	12.42	0.64	0.62	1.01	0.33	0.34	0.16							1.18	1.17	0.89
	PNLM-pcABE	0.52	0.53	0.24							16.48	16.13	18.41	16.17	16.42	17.26	46.16	45.95	46.87				8.65	8.9	8.44	0.06	0.08	0.18	0.37	0.31	0.44							0.12	0.14	0.11
	ABE8e	1.72	1.73	1.96							62.42	62.56	44.52	56.83	56.36	40.92	61.44	61.37	43.86				59.05	59.22	41.87	3.07	2.93	2.95	2.11	2.15	1.97							4.92	4.98	4.55
	ABE9e	0.53	0.41	0.5							68.98	69.15	74.21	41.14	41.19	43.88	54.65	55.06	61.41				43.2	43.23	43.85	2.16	2.02	2	0.89	0.96	1.44							7.37	7.48	5.98
	ABE9	0.83	0.75	0.5							11.71	11.57	13.08	27.69	27.41	29.31	21.96	21.65	19.95				1.58	1.54	0.29	0.06	0.06	0.74	0.13	0.11	0.17							0.12	0.12	0.18
	untreated	0.1	0.1	0.09							0.18	0.16	0.2	0.13	0.12	0.16	0.14	0.14	0.26				0.14	0.13	0.13	0.07	0.07	0.09	0.08	0.08	0.07							0.09	0.09	0.11
	ABE site27
		G5			A6			T7			C8			A9			G10			A11			A12
	RDLot-ABE				69.64	69.64								49.59	49.35					3.46	3.48		0.5	0.53
	PNLM-pcABE				81.21	81.47								5.27	5.36					0.25	0.25		0.07	0.05
	ABE8e				86.76	86.91								84.42	84.59					6	5.9		1.25	1.29
	ABE9e				53.1	53.58	62.99							39.57	39.97	37.88				2.32	2.26	1.33	1.05	1.21	0.09
	ABE9				62.52	62.05								25.88	25.46					2.11	2.37		0.44	0.5
	untreated				0.93	0.8	0.67							0.76	0.73	0.64				0.09	0.06	0.09	0.06	0.03	0.05
	HBG-sg1
		C6			A7			A8			G9			G10			C11			T12			A13
	RDLot-ABE				52.52	41.67		1.96	4.17														0.06	0.05
	PNLM-pcABE				24.18	20.35	18.83	2.47	4.58	5.02													0.05	0.27	0.04
	ABE8e				59.71	82.71		38.75	48.65														3.57	4.07
	ABE9e				61.62	53.95		13.9	14.29														1.07	2.51
	ABE9				5.21	3.32	1.96	0.41	0.21	0.17													0.07	0.06	0.03
	untreated				0.13	0.17	0.53	0.09	0.12	0.38													0.05	0.06	0.03
	PD-1-sg1
		C5			A6			C7			A8			T9			G10			A11
	RDLot-ABE				88.36	88.52	85.16				45.01	44.95	43.07							0.15	0.31	0.13
	PNLM-pcABE				42.79	41.65	43.74				50.87	51.15	51.35							0.12	0.2	0.18
	ABE8e				92.47	85.51	72.98				92.46	86.14	71.75							2.71	1.29	1.61
	ABE9e				92.12	84.41	59.91				92	84	61.6							0.9	0.16	0.16
	ABE9				84.95	78.94	78.76				4.97	4.11	6.58							0.17	0.18	0.16
	untreated				0.29	0.18	0.73				0.26	0.16	0.64							0.14	0.13	0.15
	VEGFA site4
		G1			A2			C3			G4			A5
	RDLot-ABE				0.61	0.2	0.59							41.14	64.35	25.75
	PNLM-pcABE				1.04	0.51	2.39							35.83	24.16	28.24
	ABE8e				17.52	15.1	12.02							84.66	80.01	73.49
	ABE9e				4.76	4.43	5.56							77.84	64.76	48.41
	ABE9				1.54	0	4.84							53.83	32.67	38.71
	untreated				0.12	0.18	0.74							0.81	0.2	1.67

## Sheet: Figure5
	Figure 5a
	HEK site2
		RDLot-ABE			PNLM-pcABE			ABE8e			ABE9e			ABE9			untreated
	On-target	38.58	41.77	40.46	27.33	44.8	35.12	41.2	42.61	43.9	41.44	44.09	42.04	37.09	37.82	38.2	5.15	0.48	0.39
	CHIP-OT1	0.08	0.09	0.09	0.09	0.08	0.09	0.26	0.27	0.33	0.2	0.2	0.16	0.11	0.09	0.07	0	0	0.18
	CHIP-OT2	0.1	0.13	0.12	0.11	0.12	0.12	0	0.37	0.12	0.12	0.11	0.45	0.11	0.13	0.11	0.16	0.12	0.31
	CHIP-OT3	0.08	0.09	0.38	0.07	0.08	0.07	0.29	0.35	0.81	0.14	0.15	0.14	0.07	0.08	0.07	0.09	0.1	0.08
	CHIP-OT4	0.11	0.14	0.08	0.11	0.14	0.09	0.1	0.13	0.11	0.1	0.14	0.11	0.1	0.15	0.1	0.1	0.13	0.1
	CHIP-OT5	0.12	0.12	0.09	0.09	0.08	0.08	1.5	1.52	1.85	0.52	0.51	0.42	0.09	0.09	0.09	0.1	0.11	0.08
	GUIDE-OT2	0.07	0.06	0.06	0.07	0.07	0.07	0.11	0.11	0.12	0.13	0.17	0.23	0.12	0.06	0.12	0.06	0.06	0.06
	selict-OT1	0.07	0.06	0.05	0.06	0.04	0.04	0.06	0.06	0.06	0.06	0.06	0.06	0.06	0.06	0.06	0.03	0.03	0.03
	selict-OT2	0.09	0.07	0.08	0.08	0.08	0.08	0.07	0.07	0.08	0.07	0.06	0.07	0.07	0.07	0.07	0.06	0.08	0.06
	selict-OT3	0.05	0.05	0.06	0.05	0.06	0.07	0.07	0.14	0.07	0.05	0.05	0.05	0.04	0.05	0.06	0.08	0.06	0.07
	selict-OT4	0	0.42	0	0.14	0.07	0.17	0	0	0.17	0.25	0	0	0.12	0.12	0.06	0.08	0.07	0.09
	selict-OT5	0.07	0.09	0.08	0.1	0.08	0.09	0.07	0.08	0.07	0.08	0.07	0.09	0.09	0.09	0.1	0.09	0.08	0.08
	selict-OT6	0.13	0.13	0.14	0.12	0.14	0.11	0.11	0.12	0.12	0.13	0.13	0.13	0.16	0.13	0.15	0.12	0.14	0.11
	selict-OT9	0.11	0.1	0.1	0.12	0.09	0.11	0.1	0.12	0.12	0.08	0.11	0.11	0.12	0.11	0.09	0.11	0.12	0.12
	PD1-sg4
		RDLot-ABE			PNLM-pcABE			ABE8e			ABE9e			ABE9			untreated
	On-target	88.36	88.52	85.16	42.79	41.65	43.74	92.47	85.51	72.98	92.12	84.41	59.91	84.95	78.94	78.76	0.29	0.18	0.73
	OT1	1.02	0.9	0.85	0.92	0.88	0.82	0.89	0.91	0.87	0.54	0.58	1.17	1.02	0.92	0.89	1.08	1.03	1
	OT2	0.11	0.1	0.09	0	0.91	0.1	0.42	0.42	0.54	0.19	0.17	0.44	1.61	0	0	0	0	0.22
	OT3	0.08	0.08	0.07	0.08	0.09	0.1	0.08	0.09	0.22	0.08	0.08	0.06	0.07	0.08	0.07	0.06	0.07	0.11
	OT4	0.13	0.12	0.28	0.11	0.12	0.15	0.1	0.1	0.09	0.13	0.17	0.1	0.11	0.12	0.11	0.73	0	0.09
	OT5	0	0.36	0.09	0.08	0.11	0.33	0.1	0.22	0.11	0.17	0.1	0.1	0	0.52	0.13	0.34	0.39	0.14
	OT6	0.16	0.17	0.2	0.14	0.18	0.32	0	0	1.49	0.18	0.18	0.17	0.17	0.16	0.19	0.32	0.3	0.3
	OT7	0.08	0.1	0.09	0.24	0.11	0.09	0.31	0.32	0.28	0.17	0.18	0.11	3.17	0	0.09	0	0	0.16
	OT9	0.1	0.1	0.08	0.09	0.11	0.09	0.09	0.09	0.1	0.1	0.14	0.11	0.14	0.16	0.1	0.1	0.06	0.09
	OT10	0.1	0.09	0.1	0.1	0.1	0.1	0.13	0.11	0.08	0.09	0.11	0.09	0.14	0.11	0.09	0.23	0.13	0.23
	HEK4
		RDLot-ABE			PNLM-pcABE			ABE8e			ABE9e			ABE9			untreated
	On-target	48.24	51.98	68.63	15.28	9.03	3.19	53.59	53.94	42.27	67.71	58.04	68.6	1.56	1.38	15.42	0.72	1.1	0.27
	CHIP-OT1	1.13	1.02	3.66	2.85	1.15	1.55	1.43	1.15	2.31	1.18	3	1.37	2.9	0.72	0.33	0	1.24	1.48
	CHIP-OT3	0.18	0.12	0.17	0.14	0.11	0.15	0.19	0.23	0.18	0.15	0.16	0.14	0.15	0.17	0.14	0.14	0.16	0.14
	GUIDE-OT2	0.19	0.1	0.11	0.15	0.04	0.14	0.04	0.18	0.1	0.11	0.11	0.09	0	0	0.09	0.09	0.2	0
	GUIDE-OT4	12.83	13.37	9.6	17.39	16.99	10.06	63.48	62.17	41.79	60.44	60.21	49.59	4.05	3.98	0.97	0.18	0.21	0.16
	GUIDE-OT5	0.13	0.17	0.13	0.78	0.53	0.19	0.19	0.34	0.21	2.05	0	0.13	0.19	0.22	0.15	0.2	0.12	0.16
	GUIDE-OT6	22.74	23.05	19.45	0.39	0.4	0.88	31.25	31.55	31.23	38.79	38.96	44.82	0.34	0.35	0.2	0.1	0.1	0.09
	GUIDE-OT7	0.3	0.3	0.27	0.06	0.09	0.07	9.32	9.16	10.23	8.09	7.9	8.24	0.08	0.1	0.09	0.06	0.08	0.07
	GUIDE-OT8	21.42	21.32	18.9	1.2	1.22	1.86	38.84	38.79	37.1	34.92	36.07	42.51	0.66	0.69	0.54	0.09	0.09	0.08
	GUIDE-OT9	5.56	8.07	6.44	0.47	0.5	2.4	7.42	7.42	7.36	9.01	9.1	10.97	0.53	0.29	0.94	2.44	0	0.33
	GUIDE-OT10	17.77	20.83	16.57	1.6	1.95	2.17	14.78	19.64	17.38	22.88	25.69	21	1.21	1.35	1.36	0.52	0.59	0.27
	Tracking-OT1	27.66	27.53	28.08	13.48	13.77	12.66	38.05	38.82	38.81	40.8	41.33	43.35	1.11	1.09	0.86	0.16	0.17	0.18
	Tracking-OT2	0.09	0.12	0.11	0.11	0.1	0.1	0.11	0.14	0.1	0.1	0.11	0.18	0.08	0.08	0.09	0.09	0.09	0.09
	Tracking-OT3	0.12	0.1	0.14	0.11	0.12	0.1	0.09	0.09	0.12	0.11	0.11	0.14	0.11	0.11	0.08	0.09	0.11	0.1
	Tracking-OT4	0.14	0.08	0.08	0.13	0.1	0.12	0.14	0.11	0.11	0.14	0.09	0.1	0.13	0.08	0.11	0.14	0.08	0.09
	Tracking-OT7	16.45	16.53	16.25	14.64	14.56	16.06	15.78	15.73	15.33	23.52	23.17	23.36	5.79	5.75	5.91	0.1	0.11	0.09
	Tracking-OT8	0.08	0.08	0.1	0.07	0.07	0.29	0.07	0.09	0.08	0.14	0.21	0.12	0.09	0.08	0.09	0.08	0.11	0.15
	Tracking-OT9	0.99	1.08	1.03	0.55	0.65	0.64	4.27	3.47	4.06	4.12	3.66	4.18	0.66	0.71	0.56	0.65	0.63	0.57
	Figure 5d
		RDLot-ABE			PNLM-pcABE			ABE8e			ABE9e			ABE9			untreated
	R-loop1	0.36	0.37	1.43	0.26	0.33	0.1	9.58	9.86	6.13	9.59	9.63	13.42	0.25	0.28	0.24	0.06	0.05	0.11
	R-loop2	0.57	0.49	0.71	1.88	1.77	0.33	28.37	28.77	21.04	10.82	11.13	12.71	0.16	0.1	0.15	0.71	0.27	0.07
	R-loop3	1.35	1.15	1.11	0.31	0.07	2.11	1.01	1.42	1.86	2.64	4.2	2.17	1.92	1.72	0.68	1.82	2.54	1.87
	R-loop4	2.22	1.33	1.03	1.36	1.47	5.01	9.35	9.11	9.47	0.71	1.51	2.61	0.35	0.44	0.42	2.35	3.73	1.73
	R-loop5	2.41	1.88	0	3.75	1.63	0.29	4.96	3.79	0.13	0.58	1.52	0.23	1.3	0.26	0.15	3.33	0	0.21
	R-loop6	2.33	2.44	5.56	1.61	1.45	3.33	16.67	6.25	1.04	2.88	2.34	2	1.01	0.58	0.45	0.47	0.24	0.49

## Sheet: Figure6
	figure 6c	Quantitative analysis of FSCN1 protein levels
		FSCN1
	NC	0.96	1.1	0.9
	FSCN1-KD	0.5	0.53	0.48
	ABE8e	0.51	0.44	0.54
	RDLot-ABE	0.32	0.39	0.32
	figure 6e	Quantitative analysis of FSCN1 protein levels
		FSCN1
	CTRL	0.62
		0.57
		0.57
	RDLot-ABE	0.13
		0.11
		0.15
	figure 6g	Quantitative analysis of FSCN1 protein levels
		FSCN1
	CTRL	0.61
		0.68
		0.68
	RDLot-ABE	0.41
		0.4
		0.52
	figure 6i	Quantitative analysis of OSX protein levels
		OSX
	Day0	0.07	0.06	0.08
	Day3	0.21	0.2	0.22
	Day5	0.37	0.34	0.4
	Day7	0.82	0.84	0.8
	figure 6i	Quantitative analysis of FSCN1 protein levels
		FSCN1
	CTRL	0.68
		0.61
		0.5
	RDLot-ABE	0.24
		0.32
		0.22

## Sheet: Figure7
Figure 7b	Relative protein level in human C28/I2 pretreated with IL-1β			Figure 7c	Alcian Blue staining
	FSCN1	Col2	MMP13		CTRL	RDLot-ABE
CTRL	1.38	0.28	1.14		1	1.35
	1.56	0.34	0.93		1	1.43
	1.33	0.29	0.89		1	1.38
					1	1.27
RDLot-ABE	0.79	0.94	0.05		1	1.41
	0.85	0.97	0.05		1	1.43
	0.61	1.53	0.03
Figure 7d	Relative protein level in human FLS stimulated with TNF-α			Figure 7e	Cell wound scratch assay and quantification of migrated
	FSCN1				CTRL	RDLot-ABE
CTRL	0.79				187	107
	0.91				204	128
	0.63				241	105
					240	119
RDLot-ABE	0.47				195	148
	0.34				181	143
	0.41
Figure 7f	Relative protein level in MG-63 undergoing osteogenic induction
	FSCN1	Runx2	OSX
CTRL	0.52	0.74	0.65
	0.79	1.13	0.79
	0.66	1.29	1.2
RDLot-ABE	0.45	0.33	0.43
	0.39	0.28	0.45
	0.29	0.16	0.31
Figure 7h	Relative protein level in human C28/I2 pretreated with IL-1β
	FSCN1	Col2	MMP13
CTR:	1.43	0.24	1.59
	1.5	0.27	1.5
	0.9	0.19	1.69
RDLot-ABE	0.03	0.87	0.34
	0.1	0.65	0.3
	0.39	0.74	0.35
					Figure 7j
Figure 7h	Relative protein level in human FLS stimulated with TNF-α				qPCR analysis of IL-1β and IL-6 mRNA levels
	FSCN1				IL-1β	IL-6
CTRL	0.85				1	1
	1.03				1	1
	0.61				1	1
RDLot-ABE	0.397				0.29	0.57
	0.392				0.52	0.68
	0.4				0.42	0.51
Figure 7k	Relative protein level in MG-63 undergoing osteogenic induction
	FSCN1	Runx2	OSX
CTRL	1.29	1.2	0.85
	1.07	0.83	0.97
	0.97	0.6	0.51
RDLot-ABE	0.54	0.27	0.1
	0.37	0.09	0.15
	0.41	0.29	0.12
Figure 7l	OARSI score (0-6)
	OA	OA+RDLot-ABE
	4	2
	3	1
	4	1
	2.5	0.5
	2.5	2
	3	1.5
	2	1.5
	2.5	1

## Sheet: Figure8
Figure 8c	OARSI score (0-6)				Figure 8e	Organ Coefficient (%)
	Sham		OA-6W			Heart			Liver			Spleen
	NC	RDLot-ABE	NC	RDLot-ABE		NC	RDLot-ABE		NC	RDLot-ABE		NC	AI-ABE
	0	0.5	2	1		0.5461	0.4572		5.3694	4.7743		0.5205	0.5342
	0	0.5	2.5	1		0.4897	0.5331		5.4237	5.6583		0.5321	0.4621
	0	0	2.5	2.5		0.5371	0.4636		5.2855	5.1205		0.5092	0.4832
	0	0	2	2		0.5263	0.5299		4.5227	5.4992		0.5329	0.4564
	0	0	3	1		0.4987	0.5173		6.4651	5.9533		0.4508	0.5459
	0	0	2	2		0.5061	0.5379		5.9384	4.5653		0.5193	0.4992
	0.5	0	3	2
	0	0	1.5	1
						Lung			Renal
Figure 8c	SBP thickness (µm)					NC	RDLot-ABE		NC	RDLot-ABE
	Sham		OA-6W			0.6012	0.6452		0.5004	0.5295
	NC	RDLot-ABE	NC	RDLot-ABE		0.6603	0.6845		0.5909	0.5619
	60.41	81.49	132.98	127.03		0.6279	0.6148		0.5702	0.6768
	73.61	74.26	169.34	111.22		0.6413	0.6007		0.6125	0.6172
	59.76	98.42	161.76	131.6		0.6734	0.6481		0.5474	0.5455
	96.44	63.13	156.25	83.87		0.6819	0.6764		0.6451	0.6376
	93.72	55.26	127.22	102.41
	75.35	96.05	173.91	74.97
	69.58	81.22	151.12	93.37
	88.55	65.37	149.55	95.41
Figure 8c	Synovial inflammation (0–3)
	Sham		OA-6W
	NC	RDLot-ABE	NC	RDLot-ABE
	0	1	2	1
	0	0	2	1
	0	1	1	0
	0	0	2	2
	1	0	2	1
	1	1	1	1
	0	0	2	0
	0	0	3	1

## Sheet: Supplementary 2
	Figure 4b
	Rosetta beta_nov16			surface area of active regions
	ABE8e	AI-ABE		ABE8e	AI-ABE
	112	78		472.324	202.977

## Sheet: Supplementary 3
	Supplementary Figure 2
	A5
		RDLot-ABE			PNLM-pcABE			ABE8e			ABE9e			ABE9			untreated
	R-loop1	91.16	91.49	85.83	86.57	86.93	82.15	96.73	96.68	91.96	95.12	95.04	94.85	68.44	68.83	62.99	0.32	0.2	0.18
	R-loop2	64.57	64.78	91.23	79.08	78.65	79.35	97.47	97.4	95.41	93.71	93.7	95.39	68.38	68.1	58.27	0.18	0.25	0.13
	R-loop3	91.52	91.32	88.93	79.53	79.28	81.4	94	94.08	95.05	93.21	93.23	97.88	49.04	48.88	43.25	0.24	0.37	0.38
	R-loop4	90.03	89.98	72.49	79.45	79.44	79.43	95.84	95.78	94.09	93.33	93.74	95.1	62.57	61.57	51.03	0.36	0.22	0.14
	R-loop5	89.75	89.88	28.76	86.76	86.6	86.42	95.96	95.72	94.1	93.73	93.85	92.46	69.09	69.36	58.74	0.22	0.31	0.84
	R-loop6	86.11	87.19	87.45	84.17	84.09	83.48	91.73	91.18	95.71	49.16	95.2	70.47	70	68.77	61.59	0.13	0.2	0.16
	A6
		RDLot-ABE			PNLM-pcABE			ABE8e			ABE9e			ABE9			untreated
	R-loop1	72.12	72.62	73.36	85.25	85.26	81.8	96.84	96.79	92.53	94.9	94.83	94.35	60.23	60.58	52.65	0.33	0.21	0.2
	R-loop2	49.23	49.63	77.84	77.94	78.15	81.91	97.13	97.13	95.31	93.76	93.7	95.15	56.74	57.02	53.5	0.18	0.26	0.14
	R-loop3	71.58	71.98	69.22	83.53	83.64	81.1	94.27	94.32	94.86	91.82	91.84	98.07	45.08	45.03	35.14	0.26	0.34	0.39
	R-loop4	68.6	68.86	56.51	77.71	77.74	80.72	95.5	95.45	93.93	93.32	93.76	94.33	55.02	54.12	46.13	0.37	0.22	0.13
	R-loop5	74.24	74.73	24.6	85.03	84.7	86.37	95.56	95.32	93.41	93.93	94.05	92.32	62.72	62.53	53.4	0.24	0.31	0.88
	R-loop6	69.1	69.73	71.92	84.32	84.48	83.58	91.92	91.41	95.57	48.53	95.17	66.38	61.91	61.08	56.1	0.14	0.21	0.19
	A7
		RDLot-ABE			PNLM-pcABE			ABE8e			ABE9e			ABE9			untreated
	R-loop1	0.36	0.37	1.43	0.26	0.33	0.1	9.58	9.86	6.13	9.59	9.63	13.42	0.25	0.28	0.24	0.06	0.05	0.11
	R-loop2	0.57	0.49	0.71	1.88	1.77	0.33	28.37	28.77	21.04	10.82	11.13	12.71	0.16	0.1	0.15	0.71	0.27	0.07
	R-loop3	1.35	1.15	1.11	0.31	0.07	2.11	1.01	1.42	1.86	2.64	4.2	2.17	1.92	1.72	0.68	1.82	2.54	1.87
	R-loop4	2.22	1.33	1.03	1.36	1.47	5.01	9.35	9.11	9.47	0.71	1.51	2.61	0.35	0.44	0.42	2.35	3.73	1.73
	R-loop5	2.41	1.88	0	3.75	1.63	0.29	4.96	3.79	0.13	0.58	1.52	0.23	1.3	0.26	0.15	3.33	0	0.21
	R-loop6	2.33	2.44	5.56	1.61	1.45	3.33	16.67	6.25	1.04	2.88	2.34	2	1.01	0.58	0.45	0.47	0.24	0.49
	A9
		RDLot-ABE			PNLM-pcABE			ABE8e			ABE9e			ABE9			untreated
	R-loop1	0.73	0.75	0.28	0.21	0.21	0.12	18.6	18.74	17.17	7.5	7.32	3.59	0.34	0.37	0.24	0.14	0.12	0.11
	R-loop2	0.45	0.41	0.65	1.24	1.07	0.26	18.49	18.83	18.03	5.92	5.96	4.71	2.2	2.05	0.43	0.11	0.12	0.12
	R-loop3	1.2	1.17	3.54	0.16	0.1	1.3	17	16.55	17.45	3.79	3.95	2.69	0.17	0.14	0.25	0.14	0.13	0.11
	R-loop4	0.4	0.33	4.62	0.23	0.23	0.13	19.04	19.06	18.47	4.06	4.03	3.43	0.12	0.11	2.33	0.15	0.12	0.12
	R-loop5	0.33	0.28	0.96	0.18	0.17	0.65	4.73	4.9	5.82	18.22	18.31	16.16	2.4	2.48	0.64	0.11	0.11	0.14
	R-loop6	2.41	2.11	0.66	0.13	0.13	0.23	17.02	16.67	20.52	2.66	7.05	6.48	0.45	0.34	2.09	0.1	0.14	0.11
